# Supplementary material for: Characteristics of bile acid composition in high fat diet-induced nonalcoholic fatty liver disease in obese diabetic rats
Source: PLoS One. 2021 Feb 24;16(2):e0247303. doi: 10.1371/journal.pone.0247303 (PMC7904175; doi:10.1371/journal.pone.0247303)
Supplement: S1 Data — (XLSX) [file pone.0247303.s001.xlsx]

## Sheet: Fig.1
B		mean	SE
	SD normal	0.51	0.05
	SD HFD	1.01	0.08
	SDTF normal	1.25	0.4
	SDTF HFD	15.01	1.21

## Sheet: Fig. 2
A			0	30 min	60 min	90 min	120 min
	SD normal	mean	3.0275	12.2413	10.4225	8.87	6.5425
	SD HFD	mean	3.238	19.2175	14.97	14.165	9.5325
	SDTF normal	mean	3.06075	9.19075	7.57525	5.7275	3.6
	SDTF HFD	mean	2.0905	10.739	8.585	5.675	4.14
	SD normal	SE	0.625496	1.36984	1.34213	0.867698	1.0309
	SD HFD	SE	0.552664	2.49387	2.2797	2.11649	2.18171
	SDTF normal	SE	0.644582	1.17279	1.20162	1.27	0.83001
	SDTF HFD	SE	0.463865	1.25209	1.10841	1.17111	0.666971
B	SD			SDTF
	GLP-1	TG		GLP-1	TG
	4.893	134.151		2.401	72.435
	2.581	132.617		3.63	103.503
	2.252	123.106		1.653	153.861
	2.384	117.584		4.559	124.176
	1.882	169.433		2.434	219.807
	3.266	120.123		0.855	265.815
	4.589	154.707		3.056	223.808
	3.215	147.65		2.017	264.81

## Sheet: Fig. 3
A		mean	SE
	SD normal	13.525	4.55492
	SD HFD	7.25	3.80296
	SDTF normal	129.6	7.43572
	SDTF HFD	90.45	17.8465
B		mean	SE
	SD normal	8.25	3.01178
	SD HFD	3.225	1.82454
	SDTF normal	99.5225	16.4962
	SDTF HFD	22.1	9.37479
C		mean	SE
	SD normal	0.35	0.170783
	SD HFD	0.4	0.273861
	SDTF normal	0.77	0.189473
	SDTF HFD	0.375	0.110868
D		mean	SE
	SD normal	247.997	64.8904
	SD HFD	187.032	69.4149
	SDTF normal	588.697	118.982
	SDTF HFD	281.795	152.575
E		mean	SE
	SD normal	123.241	43.3794
	SD HFD	64.8193	26.9807
	SDTF normal	440.816	98.4809
	SDTF HFD	216.72	121.797
F		mean	SE
	SD normal	7.325	3.43326
	SD HFD	7.075	3.26149
	SDTF normal	6.75	0.975107
	SDTF HFD	3.15	0.563471
G		mean	SE
	SD normal	0.0569381	0.0107692
	SD HFD	0.164638	0.0838284
	SDTF normal	0.0161098	0.00169005
	SDTF HFD	0.0310635	0.0104203
H	SD			SDTF
	GLP-1	DCA/CA		GLP-1	DCA/CA
	11.25	0.0711027		8.956	0.0187307
	10.89	0.0311123		7.892	0.0118035
	16.325	0.0476673		12.564	0.0150235
	10.5	0.0778699		7.351	0.0188814
	21.33	0.0307466		10.25	0.00401021
	18.56	0.096716		13.56	0.0438295
	12.63	0.0336673		7.586	0.0258366
	24.35	0.121632		11.56	0.0505779

## Sheet: Fig. 4
		mean	SE
A	SD normal	8.59923	3.1733
	SD HFD	3.65874	2.08444
	SDTF normal	100.434	16.6742
	SDTF HFD	22.5189	9.43862
		mean	SE
B	SD normal	4.52441	1.37638
	SD HFD	3.38674	1.74886
	SDTF normal	21.9979	4.2879
	SDTF HFD	3.41521	1.8286
		mean	SE
C	SD normal	1.75386	0.261244
	SD HFD	1.02957	0.074889
	SDTF normal	4.66622	0.298625
	SDTF HFD	14.8303	7.83638
		mean	SE
D	SD normal	130.598	46.6041
	SD HFD	71.9036	30.0283
	SDTF normal	448.031	99.2822
	SDTF HFD	220.409	122.11
		mean	SE
E	SD normal	109.38	18.4914
	SD HFD	112.184	39.7739
	SDTF normal	132.135	25.5504
	SDTF HFD	56.7492	31.8128
		mean	SE
F	SD normal	1.11523	0.238484
	SD HFD	0.588756	0.0607961
	SDTF normal	3.46427	0.466433
	SDTF HFD	3.79272	0.603732

## Sheet: Fig. 5
SREBF1		mean	SE
	SD normal	1	0.193488
	SD HFD	1.35157	0.403136
	SDTF normal	0.756654	0.168231
	SDTF HFD	1.14735	0.346408
FXR		mean	SE
	SD normal	1	0.184017
	SD HFD	0.593591	0.133725
	SDTF normal	0.706958	0.208301
	SDTF HFD	0.994732	0.083122
ACOX1		mean	SE
	SD normal	1	0.0781417
	SD HFD	0.574176	0.042001
	SDTF normal	0.729749	0.0394725
	SDTF HFD	0.884865	0.0496368
MTTP		mean	SE
	SD normal	1	0.0953859
	SD HFD	0.688102	0.0738813
	SDTF normal	0.78134	0.0641732
	SDTF HFD	0.775024	0.112434
CYP7A1		mean	SE
	SD normal	1	0.259192
	SD HFD	0.584946	0.168025
	SDTF normal	1.02111	0.126782
	SDTF HFD	0.6738	0.168976
CYP8B1		mean	SE
	SD normal	1	0.0781417
	SD HFD	0.574176	0.042001
	SDTF normal	1.02199	0.0911716
	SDTF HFD	0.729749	0.0394725
